# Supplementary material for: Diagnosis of Acute Aortic Syndromes on Non-Contrast CT Images with Radiomics-Based Machine Learning
Source: Biology (Basel). 2023 Feb 21;12(3):337. doi: 10.3390/biology12030337 (PMC10045362; doi:10.3390/biology12030337)
Supplement: Supplementary file 1 [file biology-12-00337-s001.zip]

Archive with 2 entries (2 files):
- SupplementaryS1.pdf
- SupplementaryS2.pdf
